# Supplementary material for: Uptake of Shingles, Influenza, COVID-19 and Pneumococcal Vaccination in Patients with Inflammatory Arthritis: A Three-Centre Study
Source: Vaccines (Basel). 2026 Apr 29;14(5):400. doi: 10.3390/vaccines14050400 (PMC13211440; doi:10.3390/vaccines14050400)
Supplement: Supplementary file 1 [file vaccines-14-00400-s001.zip]

Archive with 1 entries (1 files):
- vaccines-4214667-supplementary.pdf
